# Supplementary material for: Dissecting the Specificity of Protein-Protein Interaction in Bacterial Two-Component Signaling: Orphans and Crosstalks
Source: PLoS One. 2011 May 9;6(5):e19729. doi: 10.1371/journal.pone.0019729 (PMC3090404; doi:10.1371/journal.pone.0019729)
Supplement: Table S1 — Highest-scoring crosstalk candidate SK/RR pairs. The table lists the name of the species, the GI numbers of the SK and the RR and the score of the two sequences, in comma-separated values (csv) file format. (CSV) [file pone.0019729.s006.csv]

Species	GI(SK)	GI(RR)	Score
Bacillus_weihenstephanensis_KBAB4	163940282	163942574	101.0
Bacillus_weihenstephanensis_KBAB4	163940487	163942574	99.7
Bacillus_cereus_G9842	218897556	218900007	99.7
Bacillus_cereus_B4264	218232973	218231548	99.7
Bacillus_cereus_ATCC14579	30020667	30022904	99.7
Bacillus_weihenstephanensis_KBAB4	163940487	163940281	98.7
Bacillus_cereus_ATCC_10987	42781677	42784035	98.3
Bacillus_thuringiensis_konkukian	49477785	49481771	98.1
Bacillus_thuringiensis_Al_Hakam	118477990	118479956	98.1
Bacillus_cereus_ZK	52142896	52140668	98.1
Bacillus_cereus_AH187	217960050	217962325	98.1
Bacillus_anthracis_str_Sterne	49185429	49187716	98.1
Bacillus_cereus_AH820	218903731	218906060	97.0
Clostridium_botulinum_B1_Okra	170754686	170755846	95.1
Clostridium_botulinum_F_Langeland	153940990	153939200	94.1
Clostridium_botulinum_A3_Loch_Maree	170760708	170759358	93.9
Clostridium_botulinum_A_Hall	153934663	153935268	93.6
Clostridium_botulinum_A_ATCC_19397	153933984	153931481	93.6
Clostridium_botulinum_A	148378321	148379370	93.6
Clostridium_botulinum_F_Langeland	153940207	153940477	93.2
Clostridium_botulinum_A_Hall	153934552	153937704	93.2
Clostridium_botulinum_A_ATCC_19397	153934012	153931668	93.2
Clostridium_botulinum_A	148379371	148378274	93.2
Clostridium_botulinum_A3_Loch_Maree	170758282	170759073	93.2
Bacillus_thuringiensis_konkukian	49477785	49481533	92.7
Bacillus_thuringiensis_Al_Hakam	118477990	118479595	92.7
Bacillus_anthracis_str_Sterne	49185429	49187332	92.7
Bacteroides_vulgatus_ATCC_8482	150005687	150005964	92.5
Bacillus_weihenstephanensis_KBAB4	163940266	163942574	92.5
Clostridium_botulinum_B1_Okra	170756090	170757816	92.5
Bacillus_cereus_AH820	218903731	218905634	90.7
Parabacteroides_distasonis_ATCC_8503	150009426	150008022	90.7
Bacillus_weihenstephanensis_KBAB4	163940266	163940281	90.6
Bacillus_weihenstephanensis_KBAB4	163940487	163942188	90.4
Bacillus_cereus_G9842	218897556	218899608	90.4
Bacillus_cereus_B4264	218232973	218234534	90.4
Bacillus_cereus_ATCC14579	30020667	30022514	90.4
Bacillus_cereus_ATCC_10987	42781677	42783577	89.5
Parabacteroides_distasonis_ATCC_8503	150010060	150008022	89.5
Bacillus_cereus_ZK	52142896	52141066	89.2
Bacillus_cereus_AH187	217960050	217961929	89.2
Bacteroides_fragilis_YCH46	53713655	53713439	89.0
Bacteroides_fragilis_NCTC_9434	60681929	60681686	89.0
Bacteroides_fragilis_YCH46	53713438	53713656	88.8
Bacteroides_fragilis_NCTC_9434	60681685	60681930	88.8
Bacillus_weihenstephanensis_KBAB4	163940487	163940265	88.7
Parabacteroides_distasonis_ATCC_8503	150009426	150010059	88.7
Bacillus_weihenstephanensis_KBAB4	163940282	163942188	88.6
Clostridium_botulinum_B1_Okra	170754686	170757816	88.5
Clostridium_botulinum_A3_Loch_Maree	170760708	170759073	88.5
Bacillus_weihenstephanensis_KBAB4	163940282	163940265	88.3
Clostridium_botulinum_A_Hall	153934663	153937704	88.1
Clostridium_botulinum_A_ATCC_19397	153933984	153931668	88.1
Clostridium_botulinum_A	148378321	148378274	88.1
Bacteroides_thetaiotaomicron_VPI-5482	29346099	29346266	88.1
Bacillus_weihenstephanensis_KBAB4	163942575	163940281	87.8
Bacteroides_fragilis_YCH46	53713329	53713656	87.3
Bacteroides_fragilis_NCTC_9434	60681576	60681930	87.3
Clostridium_botulinum_F_Langeland	153940990	153940477	87.1
Parabacteroides_distasonis_ATCC_8503	150010060	150009427	85.1
Bacteroides_fragilis_YCH46	53713329	53713439	84.1
Bacteroides_fragilis_NCTC_9434	60681576	60681686	84.1
Bacteroides_fragilis_YCH46	53713655	53713330	83.3
Bacteroides_fragilis_NCTC_9434	60681929	60681577	83.3
Bacillus_weihenstephanensis_KBAB4	163940266	163942188	83.3
Clostridium_botulinum_F_Langeland	153941000	153939200	82.9
Clostridium_botulinum_B1_Okra	170755055	170755846	82.9
Bacteroides_fragilis_YCH46	53713438	53713330	82.4
Bacteroides_fragilis_NCTC_9434	60681685	60681577	82.4
Clostridium_botulinum_F_Langeland	153940207	153937909	82.3
Clostridium_botulinum_A_Hall	153934552	153936909	82.3
Clostridium_botulinum_A_ATCC_19397	153934012	153933406	82.3
Clostridium_botulinum_A	148379371	148378320	82.3
Clostridium_botulinum_A3_Loch_Maree	170758282	170760362	82.3
Clostridium_botulinum_A_Hall	153936458	153935268	82.2
Clostridium_botulinum_A_ATCC_19397	153932660	153931481	82.2
Clostridium_botulinum_A	148378275	148379370	82.2
Clostridium_botulinum_A3_Loch_Maree	170761589	170759358	81.5
Clostridium_botulinum_B1_Okra	170756090	170755698	81.3
Bacteroides_vulgatus_ATCC_8482	150006030	150005964	81.2
Parabacteroides_distasonis_ATCC_8503	150008023	150009427	80.8
Bacteroides_thetaiotaomicron_VPI-5482	29346265	29346100	80.3
Bacteroides_vulgatus_ATCC_8482	150005965	150005686	80.1
Parabacteroides_distasonis_ATCC_8503	150008023	150010059	79.2
Bacillus_cereus_cytotoxis_NVH_391-98	152976854	152977169	77.9
Bacillus_cereus_ZK	52141068	52140668	77.9
Bacillus_cereus_B4264	218235312	218231548	77.9
Bacillus_cereus_ATCC_10987	42783576	42784035	77.9
Bacillus_cereus_ATCC14579	30022513	30022904	77.9
Bacillus_cereus_AH820	218905633	218906060	77.9
Bacillus_cereus_AH187	217961928	217962325	77.9
Geobacter_bemidjiensis_Bem	197119295	197119595	76.2
Bacillus_thuringiensis_konkukian	49478779	49481533	75.9
Bacillus_thuringiensis_Al_Hakam	118479957	118479595	75.9
Bacillus_cereus_AH820	218906061	218905634	75.9
Bacillus_anthracis_str_Sterne	49187717	49187332	75.9
Bacillus_thuringiensis_Al_Hakam	118479957	118477989	75.7
Bacillus_cereus_AH820	218906061	218903730	75.7
Bacillus_cereus_AH187	217962326	217960049	75.7
Bacillus_anthracis_str_Sterne	49187717	49185427	75.7
Bacillus_weihenstephanensis_KBAB4	163942575	163940265	75.4
Bacillus_cereus_ZK	52140666	52142897	75.3
Bacillus_weihenstephanensis_KBAB4	163942187	163942574	75.3
Bacillus_thuringiensis_konkukian	49478634	49481771	75.2
Bacillus_thuringiensis_Al_Hakam	118479594	118479956	75.2
Bacillus_cereus_G9842	218899607	218900007	75.2
Bacillus_anthracis_str_Sterne	49187330	49187716	75.2
Clostridium_tetani_E88	28210148	28373151	75.1
Bacillus_weihenstephanensis_KBAB4	163940282	163940488	75.1
Bacillus_weihenstephanensis_KBAB4	163942575	163942188	75.0
Bacillus_cereus_G9842	218900008	218897555	75.0
Bacillus_cereus_ATCC14579	30022905	30020666	75.0
Bacillus_weihenstephanensis_KBAB4	163942187	163940281	74.9
Methylobacterium_radiotolerans_JCM_2831	170751603	170745447	74.5
Methylobacterium_radiotolerans_JCM_2831	170745446	170751604	74.5
Anaeromyxobacter_dehalogenans_2CP_1	220916906	220916959	74.5
Anaeromyxobacter_K	197122135	197122182	74.5
Bacillus_thuringiensis_konkukian	49478779	49479205	74.4
Bacillus_cereus_cytotoxis_NVH_391-98	152977170	152976855	74.4
Bacillus_cereus_ZK	52140666	52141066	74.4
Bacillus_cereus_G9842	218900008	218899608	74.4
Bacillus_cereus_B4264	218232353	218234534	74.4
Bacillus_cereus_ATCC_10987	42784036	42783577	74.4
Bacillus_cereus_ATCC14579	30022905	30022514	74.4
Bacillus_cereus_AH187	217962326	217961929	74.4
Bacteroides_vulgatus_ATCC_8482	150005965	150006029	74.2
Myxococcus_xanthus_DK_1622	108758718	108757826	72.6
Bacteroides_fragilis_YCH46	53712883	53713439	72.5
Bacteroides_fragilis_NCTC_9434	60681101	60681686	72.5
Bacteroides_vulgatus_ATCC_8482	150005687	150006029	72.3
Bacillus_halodurans	15616401	15612961	71.7
Bacteroides_thetaiotaomicron_VPI-5482	29346099	29346879	71.6
Geobacter_bemidjiensis_Bem	197119596	197120397	71.2
Geobacter_bemidjiensis_Bem	197119596	197119294	71.1
Clostridium_perfringens_ATCC_13124	110799475	110800417	70.8
Clostridium_perfringens	18309823	18309101	70.8
Geobacter_uraniumreducens_Rf4	148263380	148264171	70.5
Bacillus_weihenstephanensis_KBAB4	163940266	163940488	70.1
Cytophaga_hutchinsonii_ATCC_33406	110638300	110639911	70.1
Flavobacterium_johnsoniae_UW101	146302569	146300072	69.9
Bacteroides_thetaiotaomicron_VPI-5482	29346265	29346879	69.7
Mesorhizobium_loti	13471100	13471106	69.6
Bacillus_cereus_ATCC_10987	42784036	42781676	69.6
Flavobacterium_johnsoniae_UW101	146302569	146301561	68.9
Bacillus_cereus_B4264	218232353	218231545	68.9
Bacillus_weihenstephanensis_KBAB4	163942575	163940488	68.8
Shewanella_baltica_OS155	126175979	126174234	67.7
Bacteroides_vulgatus_ATCC_8482	150006030	150005686	67.6
Clostridium_botulinum_F_Langeland	153940207	153940516	67.4
Bacteroides_fragilis_YCH46	53713438	53712884	66.5
Bacteroides_fragilis_NCTC_9434	60681685	60681102	66.5
Vibrio_parahaemolyticus	28898784	28897976	66.2
Anabaena_variabilis_ATCC_29413	75812490	75910055	66.2
Bacillus_cereus_AH820	218905633	218903730	66.2
Bacillus_cereus_AH187	217961928	217960049	66.2
Bacillus_weihenstephanensis_KBAB4	163942187	163940265	66.1
Clostridium_botulinum_F_Langeland	153941000	153937909	66.0
Clostridium_botulinum_B1_Okra	170755055	170755698	66.0
Anaeromyxobacter_dehalogenans_2CP_1	220916958	220916905	65.9
Anaeromyxobacter_K	197122181	197122134	65.9
Bacteroides_fragilis_YCH46	53712883	53713656	65.8
Bacteroides_fragilis_NCTC_9434	60681101	60681930	65.8
Colwellia_psychrerythraea_34H	71281053	71280249	65.7
Acidobacteria_bacterium_Ellin345	94968760	94968422	65.4
Clostridium_botulinum_A_Hall	153936458	153936909	65.4
Clostridium_botulinum_A_ATCC_19397	153932660	153933406	65.4
Clostridium_botulinum_A	148378275	148378320	65.4
Bacillus_cereus_ZK	52141068	52142897	65.4
Cytophaga_hutchinsonii_ATCC_33406	110637621	110638478	65.3
Bacillus_thuringiensis_Al_Hakam	118479594	118477989	65.2
Bacillus_anthracis_str_Sterne	49187330	49185427	65.2
Magnetococcus_MC-1	117926443	117926683	65.1
Bacillus_licheniformis_DSM_13	52787822	52787948	65.0
Clostridium_botulinum_A3_Loch_Maree	170761589	170760362	64.9
Escherichia_coli_K_12_substr__DH10B	170080301	170080201	64.8
Escherichia_coli_K_12_substr__DH10B	170080200	170080302	64.8
Bacteroides_fragilis_YCH46	53712883	53713330	64.7
Bacteroides_fragilis_NCTC_9434	60681101	60681577	64.7
Shewanella_frigidimarina_NCIMB_400	114562309	114563656	64.6
Cytophaga_hutchinsonii_ATCC_33406	110638300	110638478	64.6
Parabacteroides_distasonis_ATCC_8503	150008023	150010050	64.5
Bacillus_cereus_ATCC14579	30022513	30020666	64.5
Syntrophobacter_fumaroxidans_MPOB	116749295	116748885	64.4
Flavobacterium_johnsoniae_UW101	146300071	146301561	64.3
Geobacter_bemidjiensis_Bem	197120398	197119595	64.1
Magnetococcus_MC-1	117926226	117926683	64.0
Syntrophobacter_fumaroxidans_MPOB	116748886	116749294	64.0
Anabaena_variabilis_ATCC_29413	75910054	75812491	63.9
Flavobacterium_johnsoniae_UW101	146300071	146302568	63.9
Bacillus_subtilis	16081016	16080525	63.9
Geobacter_bemidjiensis_Bem	197119295	197120397	63.7
Bacillus_cereus_G9842	218899607	218897555	63.4
Clostridium_botulinum_F_Langeland	153940990	153940516	63.3
Shewanella_piezotolerans_WP3	212635122	212634253	63.1
Bacillus_thuringiensis_konkukian	49478634	49479205	63.0
Mesorhizobium_loti	13471105	13471099	62.8
Parabacteroides_distasonis_ATCC_8503	150009426	150010050	62.7
Vibrio_vulnificus_YJ016	37679787	37676273	62.5
Vibrio_vulnificus_CMCP6	27365978	27366561	62.5
Deinococcus_radiodurans	15807871	15807719	62.5
Clostridium_botulinum_B_Eklund_17B	187934429	187933023	62.3
Shewanella_piezotolerans_WP3	212636091	212633906	62.0
Bacteroides_fragilis_YCH46	53713655	53712884	62.0
Bacteroides_fragilis_NCTC_9434	60681929	60681102	62.0
Parabacteroides_distasonis_ATCC_8503	150010060	150010050	61.7
Bacillus_subtilis	16077825	16080205	61.6
Bacteroides_thetaiotaomicron_VPI-5482	29346880	29346266	61.6
Shewanella_piezotolerans_WP3	212637156	212634253	61.5
Bacteroides_thetaiotaomicron_VPI-5482	29346880	29346100	61.3
Photobacterium_profundum_SS9	54309917	54309469	61.2
Mesorhizobium_loti	13475711	13474428	61.2
Bacillus_cereus_AH820	218903731	218906288	61.2
Clostridium_botulinum_E3_Alaska_E43	188587544	188588827	61.1
Bradyrhizobium_ORS278	146338790	146337649	61.0
Salmonella_enterica_serovar_Gallinarum_287_91	205351396	205351914	60.9
Salmonella_enterica_serovar_Enteritidis_P125109	207855568	207856092	60.9
Clostridium_botulinum_B_Eklund_17B	187934429	187933755	60.9
Flavobacterium_johnsoniae_UW101	146302569	146300946	60.8
Colwellia_psychrerythraea_34H	71280193	71280262	60.8
Shewanella_baltica_OS223	217972048	217975275	60.7
Shewanella_baltica_OS195	160873991	160877438	60.7
Shewanella_baltica_OS185	152999371	153002702	60.7
Azoarcus_BH72	119897666	119897208	60.6
Bacillus_licheniformis_DSM_13	52787947	52787820	60.6
Bradyrhizobium_BTAi1	148253546	148258826	60.4
Colwellia_psychrerythraea_34H	71280193	71280249	60.4
Myxococcus_xanthus_DK_1622	108760048	108761230	60.3
Cytophaga_hutchinsonii_ATCC_33406	110637621	110639911	60.1
Clostridium_beijerinckii_NCIMB_8052	150018665	150018981	60.1
Magnetococcus_MC-1	117925745	117926683	60.1
Geobacter_uraniumreducens_Rf4	148264170	148263381	60.0
Shewanella_pealeana_ATCC_700345	157962754	157961570	59.7
Clostridium_perfringens_ATCC_13124	110801065	110798875	59.7
Clostridium_perfringens	18309102	18309822	59.7
Colwellia_psychrerythraea_34H	71278663	71280249	59.5
Colwellia_psychrerythraea_34H	71281053	71280782	59.5
Acidovorax_JS42	121593849	121595048	59.5
Clostridium_botulinum_E3_Alaska_E43	188587544	188590529	59.4
Rhizobium_etli_CFN_42	86360139	86360452	59.4
Dechloromonas_aromatica_RCB	71907878	71908092	59.3
Shewanella_piezotolerans_WP3	212635122	212637155	59.2
Vibrio_parahaemolyticus	28898486	28900619	59.1
Bacillus_cereus_ATCC_10987	42783576	42781676	59.1
Clostridium_acetobutylicum	15894795	15893516	59.1
Clostridium_beijerinckii_NCIMB_8052	150018980	150018666	59.1
Clostridium_botulinum_F_Langeland	153941000	153940516	59.0
Rhodopseudomonas_palustris_HaA2	86747363	86747186	59.0
Polaromonas_naphthalenivorans_CJ2	121606634	121606782	58.9
Flavobacterium_johnsoniae_UW101	146301559	146301561	58.8
Bacillus_amyloliquefaciens_FZB42	154685232	154687264	58.8
Azoarcus_BH72	119897666	119898962	58.7
Shewanella_ANA-3	117921856	117922446	58.7
Shewanella_piezotolerans_WP3	212637156	212635121	58.6
Cytophaga_hutchinsonii_ATCC_33406	110639912	110638478	58.6
Azoarcus_BH72	119899781	119896363	58.6
Caulobacter_crescentus_NA1000	221233187	221234782	58.6
Caulobacter_crescentus	16124503	16126011	58.6
Rhodopseudomonas_palustris_BisB5	91975080	91974613	58.5
Burkholderia_phymatum_STM815	186470469	186474996	58.4
Ralstonia_metallidurans_CH34	94313391	94310689	58.3
Azorhizobium_caulinodans_ORS_571	158423727	158426317	58.2
Klebsiella_pneumoniae_342	206580080	206578982	58.2
Burkholderia_vietnamiensis_G4	134292288	134297062	58.2
Burkholderia_multivorans_ATCC_17616_Tohoku	189353885	189351619	58.2
Burkholderia_multivorans_ATCC_17616_JGI	161519938	161523612	58.2
Burkholderia_cenocepacia_MC0_3	170737287	170734216	58.2
Burkholderia_cenocepacia_J2315	206564373	206559122	58.2
Burkholderia_383	78061159	78067682	58.2
Shewanella_sediminis_HAW-EB3	157376379	157374930	58.1
Bacillus_weihenstephanensis_KBAB4	163942187	163940488	58.1
Colwellia_psychrerythraea_34H	71280193	71280782	58.1
Bradyrhizobium_japonicum	27375265	27376015	58.1
Saccharophagus_degradans_2-40	90019954	90019976	58.1
Shewanella_halifaxensis_HAW_EB4	167624939	167624453	58.0
Dechloromonas_aromatica_RCB	71908608	71908721	57.9
Geobacter_bemidjiensis_Bem	197120398	197119294	57.8
Shewanella_baltica_OS155	126175979	126175072	57.8
Shewanella_piezotolerans_WP3	212634252	212635121	57.8
Ralstonia_eutropha_JMP134	73537795	73541504	57.7
Klebsiella_pneumoniae_342	206576674	206578982	57.6
Burkholderia_thailandensis_E264	83717886	83717734	57.5
Marinomonas_MWYL1	152995787	152995930	57.5
Bacillus_cereus_B4264	218235312	218231545	57.4
Shewanella_loihica_PV-4	127513624	127513276	57.4
Acidovorax_JS42	121595049	121593850	57.4
Herminiimonas_arsenicoxydans	134093798	134094768	57.4
Flavobacterium_johnsoniae_UW101	146302569	146301750	57.3
Burkholderia_cepacia_AMMD	115359437	115352977	57.3
Burkholderia_ambifaria_MC40_6	172064230	172061829	57.3
Flavobacterium_johnsoniae_UW101	146300947	146301561	57.3
Flavobacterium_johnsoniae_UW101	146300071	146300946	57.3
Ralstonia_solanacearum	17548709	17548876	57.3
Burkholderia_pseudomallei_K96243	53723016	53722061	57.2
Burkholderia_pseudomallei_668	126442374	126444012	57.2
Burkholderia_pseudomallei_1710b	76819668	76818559	57.2
Burkholderia_pseudomallei_1106a	126457450	126456086	57.2
Burkholderia_cenocepacia_HI2424	116693434	116690891	57.1
Burkholderia_cenocepacia_AU_1054	107025383	107023804	57.1
Colwellia_psychrerythraea_34H	71280198	71280782	57.1
Chromobacterium_violaceum	34497953	34498959	57.1
Bacillus_pumilus_SAFR-032	157691492	157693574	56.9
Shewanella_piezotolerans_WP3	212636327	212635060	56.9
Shewanella_woodyi_ATCC_51908	170727719	170727148	56.9
Cupriavidus_taiwanensis	194292201	194292693	56.8
Clostridium_botulinum_E3_Alaska_E43	188589772	188590358	56.6
Bacteroides_fragilis_YCH46	53713329	53712884	56.5
Bacteroides_fragilis_NCTC_9434	60681576	60681102	56.5
Janthinobacterium_Marseille	152980826	152983086	56.4
Clostridium_botulinum_B_Eklund_17B	187932997	187935627	56.4
Mesorhizobium_loti	13474427	13475712	56.3
Ralstonia_metallidurans_CH34	94310690	94314591	56.3
Ralstonia_metallidurans_CH34	94310690	94152513	56.3
Clostridium_acetobutylicum	15893663	15894794	56.2
Azorhizobium_caulinodans_ORS_571	158426316	158423728	56.2
Azoarcus_BH72	119897209	119897667	56.1
Magnetococcus_MC-1	117926684	117926444	56.1
Ralstonia_eutropha_JMP134	73541503	73542175	56.0
Chromobacterium_violaceum	34497953	34496338	55.9
Shewanella_amazonensis_SB2B	119773885	119776083	55.7
Bacillus_subtilis	16080204	16077826	55.7
Shewanella_baltica_OS185	153002703	152999372	55.7
Ralstonia_metallidurans_CH34	94313391	94314591	55.7
Ralstonia_metallidurans_CH34	94313391	94152513	55.7
Colwellia_psychrerythraea_34H	71281053	71280257	55.6
Shewanella_ANA-3	117922447	117921855	55.5
Lysinibacillus_sphaericus_C3_41	169826952	169829142	55.5
Klebsiella_pneumoniae_MGH_78578	152968635	152970102	55.5
Shewanella_piezotolerans_WP3	212634252	212637155	55.4
Vibrio_parahaemolyticus	28897975	28898783	55.4
Ralstonia_pickettii_12J	187927295	187925987	55.4
Ralstonia_eutropha_JMP134	73537795	73542175	55.3
Cytophaga_hutchinsonii_ATCC_33406	110639420	110638478	55.3
Shewanella_baltica_OS223	217975276	217972049	55.1
Shewanella_baltica_OS195	160877439	160873992	55.1
Chromobacterium_violaceum	34497953	34497075	55.1
Shewanella_baltica_OS155	126175601	126174234	55.1
Flavobacterium_johnsoniae_UW101	146300947	146300072	55.1
Shewanella_amazonensis_SB2B	119776084	119773886	55.0
Flavobacterium_johnsoniae_UW101	146301559	146300072	55.0
Flavobacterium_johnsoniae_UW101	146300947	146302568	55.0
Rhodopseudomonas_palustris_BisB18	90425782	90423338	54.7
Alkaliphilus_metalliredigens_QYMF	150391777	150387956	54.7
Deinococcus_radiodurans	15807720	15807870	54.6
Ralstonia_eutropha_H16	116695585	116696122	54.5
Ralstonia_solanacearum	17545050	17548230	54.5
Chromobacterium_violaceum	34498958	34497075	54.5
Methylobacterium_4_46	170739551	170742879	54.4
Azoarcus_BH72	119897209	119898962	54.3
Bradyrhizobium_ORS278	146337650	146338791	54.3
Clostridium_botulinum_F_Langeland	153938137	153940516	54.2
Alkaliphilus_metalliredigens_QYMF	150387955	150391778	54.2
Burkholderia_cenocepacia_MC0_3	170736222	170735469	54.1
Burkholderia_cenocepacia_J2315	206562575	197295429	54.1
Burkholderia_cenocepacia_HI2424	116691779	116686702	54.1
Burkholderia_cenocepacia_AU_1054	107027024	107023057	54.1
Bordetella_petrii	163859086	163857333	54.1
Rhodopseudomonas_palustris_HaA2	86747187	86747362	54.0
Leptothrix_cholodnii_SP_6	171060587	171058327	53.9
Magnetococcus_MC-1	117926226	117926444	53.8
Azoarcus_BH72	119896739	119898205	53.8
Azoarcus_BH72	119896364	119899782	53.7
Chromobacterium_violaceum	34496337	34497075	53.7
Citrobacter_koseri_ATCC_BAA-895	157147561	157146765	53.7
Parabacteroides_distasonis_ATCC_8503	150010051	150008022	53.6
Bradyrhizobium_BTAi1	148258825	148253547	53.5
Pseudomonas_putida_W619	170719234	170724335	53.5
Citrobacter_koseri_ATCC_BAA-895	157147561	157147939	53.4
Polaromonas_naphthalenivorans_CJ2	121606783	121606633	53.3
Janthinobacterium_Marseille	152982803	152983086	53.3
Ralstonia_solanacearum	17548229	17545051	53.3
Rhodopseudomonas_palustris_BisB18	90423339	90425783	53.3
Burkholderia_xenovorans_LB400	91782862	91779387	53.3
Burkholderia_phytofirmans_PsJN	187923505	187919104	53.3
Ralstonia_pickettii_12J	187928864	187928922	53.2
Ralstonia_pickettii_12J	187928800	187928922	53.2
Colwellia_psychrerythraea_34H	71280193	71278122	53.2
Marinomonas_MWYL1	152995931	152995786	53.2
Pirellula_sp	32472027	32476845	53.2
Burkholderia_pseudomallei_K96243	53718065	53721103	53.2
Burkholderia_pseudomallei_668	126442211	126444135	53.2
Burkholderia_pseudomallei_1710b	76811451	76819086	53.2
Burkholderia_pseudomallei_1106a	126451792	126457972	53.2
Colwellia_psychrerythraea_34H	71280198	71278122	53.1
Flavobacterium_johnsoniae_UW101	146301562	146300072	53.1
Cytophaga_hutchinsonii_ATCC_33406	110638300	110636574	53.1
Burkholderia_cepacia_AMMD	115359930	115360729	53.0
Burkholderia_ambifaria_MC40_6	172062380	172065027	53.0
Burkholderia_xenovorans_LB400	91782862	91778717	52.9
Burkholderia_phytofirmans_PsJN	187923505	187919922	52.9
Bacillus_cereus_AH820	218906061	218906288	52.9
Vibrio_parahaemolyticus	28901586	28897688	52.9
Klebsiella_pneumoniae_342	206576674	206576709	52.9
Paracoccus_denitrificans_PD1222	119384326	119384056	52.9
Paracoccus_denitrificans_PD1222	119384055	119384325	52.9
Kineococcus_radiotolerans_SRS30216	152966260	152964427	52.8
Methylobacillus_flagellatus_KT	91775410	91775264	52.8
Methylobacillus_flagellatus_KT	91775266	91775408	52.8
Pseudomonas_aeruginosa_PA7	152987481	152983903	52.8
Shewanella_frigidimarina_NCIMB_400	114562309	114564455	52.8
Methylobacterium_radiotolerans_JCM_2831	170748482	170751369	52.7
Cytophaga_hutchinsonii_ATCC_33406	110637621	110638299	52.7
Cytophaga_hutchinsonii_ATCC_33406	110636576	110639911	52.5
Cytophaga_hutchinsonii_ATCC_33406	110638480	110639911	52.5
Verminephrobacter_eiseniae_EF01-2	121611732	121608885	52.4
Cytophaga_hutchinsonii_ATCC_33406	110639420	110639911	52.4
Pseudomonas_putida_KT2440	26986775	26992059	52.4
Ralstonia_pickettii_12J	187925986	187927296	52.4
Chromobacterium_violaceum	34498958	34496338	52.4
Klebsiella_pneumoniae_MGH_78578	152968610	152970102	52.3
Burkholderia_cenocepacia_MC0_3	170736488	170735469	52.3
Burkholderia_cenocepacia_J2315	206562305	197295429	52.3
Burkholderia_cenocepacia_HI2424	116691508	116686702	52.3
Burkholderia_cenocepacia_AU_1054	107027099	107023057	52.3
Pseudomonas_aeruginosa_UCBPP-PA14	116053312	116053661	52.2
Pseudomonas_aeruginosa_PA7	152984289	152985286	52.2
Pseudomonas_aeruginosa_LESB58	218894265	218894614	52.2
Pseudomonas_aeruginosa	15600358	15600704	52.2
Ralstonia_pickettii_12J	187928824	187928922	52.2
Burkholderia_multivorans_ATCC_17616_Tohoku	189348848	189348833	52.2
Burkholderia_multivorans_ATCC_17616_JGI	161506628	161506505	52.2
Shewanella_sediminis_HAW-EB3	157376379	157377007	52.2
Leptothrix_cholodnii_SP_6	171059363	171061005	52.2
Burkholderia_383	78063616	78063277	52.2
Magnetospirillum_magneticum_AMB-1	83311743	83312569	52.1
Klebsiella_pneumoniae_MGH_78578	152968610	152968634	52.0
Rhodopseudomonas_palustris_BisA53	115523942	115523977	52.0
Burkholderia_thailandensis_E264	83717082	83716332	51.9
Burkholderia_pseudomallei_K96243	53722060	53723015	51.9
Burkholderia_pseudomallei_668	126442546	126444564	51.9
Burkholderia_pseudomallei_1710b	76817303	76819077	51.9
Burkholderia_pseudomallei_1106a	126457015	126458151	51.9
Ralstonia_metallidurans_CH34	94152512	94314591	51.9
Magnetococcus_MC-1	117925745	117926444	51.7
Burkholderia_xenovorans_LB400	91779386	91778717	51.7
Ralstonia_pickettii_12J	187928864	187928825	51.6
Ralstonia_pickettii_12J	187928800	187928825	51.6
Pseudomonas_putida_W619	170724103	170720228	51.6
Pseudomonas_putida_GB_1	167031307	167035403	51.6
Pseudomonas_entomophila_L48	104779533	104783313	51.6
Bradyrhizobium_japonicum	27376016	27375266	51.5
Flavobacterium_johnsoniae_UW101	146301559	146300946	51.5
Dechloromonas_aromatica_RCB	71908720	71908609	51.5
Ralstonia_eutropha_JMP134	73541503	73537794	51.5
Cytophaga_hutchinsonii_ATCC_33406	110639912	110638299	51.5
Flavobacterium_johnsoniae_UW101	146300071	146301750	51.5
Cytophaga_hutchinsonii_ATCC_33406	110636576	110638478	51.4
Ralstonia_pickettii_12J	187928864	187928801	51.4
Ralstonia_pickettii_12J	187928800	187928863	51.4
Pseudomonas_stutzeri_A1501	146283050	146283707	51.4
Anabaena_variabilis_ATCC_29413	75910056	75907227	51.3
Arcobacter_butzleri_RM4018	157737363	157737283	51.3
Cytophaga_hutchinsonii_ATCC_33406	110638300	110637626	51.3
Janthinobacterium_Marseille	152982254	152983086	51.2
Flavobacterium_johnsoniae_UW101	146301749	146300072	51.2
Burkholderia_phytofirmans_PsJN	187919105	187919922	51.2
Vibrio_vulnificus_CMCP6	27367507	27363515	51.2
Burkholderia_phytofirmans_PsJN	187919105	187923506	51.1
Ralstonia_pickettii_12J	187928824	187928863	51.1
Ralstonia_pickettii_12J	187928824	187928801	51.1
Geobacter_uraniumreducens_Rf4	148264226	148264171	51.0
Shewanella_baltica_OS155	126175979	126175600	51.0
Rhodopseudomonas_palustris_BisB5	91974612	91975081	51.0
Ralstonia_metallidurans_CH34	94152512	94310689	50.9
Bacillus_cereus_G9842	218898282	218895381	50.9
Flavobacterium_johnsoniae_UW101	146301749	146301561	50.8
Burkholderia_multivorans_ATCC_17616_Tohoku	189353591	189350938	50.7
Burkholderia_multivorans_ATCC_17616_JGI	161520231	161524306	50.7
Wolinella_succinogenes	34557698	34557780	50.6
Bacillus_weihenstephanensis_KBAB4	163940274	163942563	50.6
Bacillus_weihenstephanensis_KBAB4	163940274	163938261	50.6
Flavobacterium_johnsoniae_UW101	146301559	146302568	50.5
Magnetococcus_MC-1	117925597	117926683	50.5
Burkholderia_xenovorans_LB400	91779386	91782863	50.5
Vibrio_vulnificus_YJ016	37677309	37679284	50.5
Burkholderia_xenovorans_LB400	91781371	91779387	50.4
Ralstonia_metallidurans_CH34	94314592	94310689	50.3
Delftia_acidovorans_SPH-1	160896296	160899416	50.3
Ralstonia_metallidurans_CH34	94152379	94310689	50.3
Chromobacterium_violaceum	34497076	34498959	50.2
Methylibium_petroleiphilum_PM1	124265401	124267317	50.2
Delftia_acidovorans_SPH-1	160899415	160896652	50.2
Pseudomonas_putida_KT2440	26988170	26986774	50.1
Pseudomonas_putida_F1	148549490	148545300	50.1
Shewanella_baltica_OS155	126175071	126174234	50.1
Ralstonia_metallidurans_CH34	94314592	94152513	50.1
Bacillus_subtilis	16080524	16081017	50.0
Vibrio_splendidus_LGP32	218675796	218710177	50.0
Polaromonas_JS666	91790482	91788536	50.0
Burkholderia_xenovorans_LB400	91781371	91778717	49.9
Janthinobacterium_Marseille	152982803	152980825	49.9
Ralstonia_eutropha_JMP134	73542176	73541504	49.9
Rhodopseudomonas_palustris_BisA53	115523978	115523941	49.9
Dechloromonas_aromatica_RCB	71908091	71907879	49.8
Chromobacterium_violaceum	34496337	34498959	49.8
Ralstonia_metallidurans_CH34	94310690	94313390	49.8
Shewanella_halifaxensis_HAW_EB4	167624939	167625511	49.8
Burkholderia_multivorans_ATCC_17616_Tohoku	189349766	189348833	49.7
Burkholderia_multivorans_ATCC_17616_JGI	161525506	161506505	49.7
Arcobacter_butzleri_RM4018	157736373	157737283	49.7
Shewanella_loihica_PV-4	127513624	127511517	49.7
