# Supplementary material for: Dissecting the Specificity of Protein-Protein Interaction in Bacterial Two-Component Signaling: Orphans and Crosstalks
Source: PLoS One. 2011 May 9;6(5):e19729. doi: 10.1371/journal.pone.0019729 (PMC3090404; doi:10.1371/journal.pone.0019729)
Supplement: Table S2 — Scores for Caulobacter crescentus orphans. For each orphan SK, the 5 highest scoring orphan RRs are listed together with the scores, in csv file format. (CSV) [file pone.0019729.s007.csv]

OrphanSK	OrphanRR	Score
CenK	CC_3015	3.6
CenK	CheYIII(CC_3258)	1.0
CenK	CheYI(CC_0588)	0.5
CenK	CC_3286	-1.2
CenK	CC_0630	-1.4
CC_0586	DivK	22.2
CC_0586	PleD	16.4
CC_0586	CheYIII(CC_2249)	4.4
CC_0586	CC_3477	-1.3
CC_0586	CC_2757	-1.7
CC_1062	DivK	10.5
CC_1062	PleD	8.4
CC_1062	CC_2757	-1.9
CC_1062	CC_3315	-2.2
CC_1062	CheYIII(CC_2249)	-2.6
DivJ	DivK	20.9
DivJ	PleD	18.8
DivJ	CheYIII(CC_3258)	7.4
DivJ	PleD	4.8
DivJ	CheYIII(CC_2249)	2.5
PleC	DivK	31.0
PleC	PleD	20.6
PleC	CheYIII(CC_2249)	8.0
PleC	CheYII(CC_0591)	6.4
PleC	CheYIII(CC_3258)	3.6
CC_2755	CC_2757	34.7
CC_2755	CC_2576	2.5
CC_2755	CC_3477	2.0
CC_2755	CC_3058	-1.8
CC_2755	FlbD	-2.8
CC_2844	DivK	6.8
CC_2844	CC_3560	3.2
CC_2844	PleD	2.3
CC_2844	CheYIII(CC_2249)	1.6
CC_2844	CC_2576	0.1
DivL	DivK	5.7
DivL	CheYIII(CC_2249)	5.4
DivL	PleD	1.8
DivL	CpdR	-2.1
DivL	CheYIII(CC_1364)	-2.5
